# Supplementary material for: A new species of the genus Odorrana Fei, Ye & Huang, 1990 (Anura, Ranidae) from southeastern Yunnan, China
Source: Zookeys. 2026 Mar 26;1275:43–61. doi: 10.3897/zookeys.1275.186067 (PMC13047376; doi:10.3897/zookeys.1275.186067)
Supplement: Supplementary material 1 — Supplementary information [file zookeys-1275-043_article-186067__-s001.xls]

## Sheet: MatrixOutput
		1	2	3	4	5	6	7	8	9	10	11	12	13	14	15	16	17	18	19	20	21	22	23	24	25	26	27	28	29	30	31	32	33	34	35	36	37	38	39	40	41	42	43	44	45	46	47	48
1	Odorrana yangi sp. nov.
2	Odorrana amamiensis	0.0700935
3	Odorrana andersonii	0.0883121	0.0823529
4	Odorrana anlungensis	0.105347	0.084507	0.0749526
5	Odorrana aureola	0.115403	0.0571429	0.129195	0.118928
6	Odorrana bacboensis	0.0759145	0.0908433	0.103167	0.108442	0.115998
7	Odorrana banaorum	0.142067	0.0761905	0.151261	0.14094	0.143095	0.141369
8	Odorrana calciphila	0.137717	0.131765	0.126471	0.124266	0.157191	0.143625	0.179229
9	Odorrana chapaensis	0.103711	0.0960187	0.0984848	0.104816	0.133333	0.111963	0.165275	0.125854
10	Odorrana chloronota	0.118808	0.103044	0.122309	0.120235	0.0683333	0.115979	0.143573	0.154297	0.125609
11	Odorrana concelata	0.124294	0.128806	0.11194	0.1171	0.125	0.123245	0.146739	0.0521415	0.116667	0.139405
12	Odorrana confusa	0.113047	0.0724299	0.118744	0.119374	0.135678	0.128741	0.142617	0.143836	0.118908	0.120976	0.127505
13	Odorrana damingshanensis	0.109817	0.0817757	0.121649	0.12333	0.135678	0.132119	0.137584	0.154162	0.122825	0.127049	0.135029	0.0633947
14	Odorrana dulongensis	0.0777577	0.0679157	0.0499109	0.0819964	0.121359	0.0913995	0.135922	0.107143	0.0800712	0.106952	0.124304	0.0836299	0.097561
15	Odorrana exiliversabilis	0.0941125	0.0633803	0.10687	0.104662	0.123103	0.114314	0.123311	0.142576	0.11491	0.116781	0.128253	0.0235294	0.0628218	0.0767857
16	Odorrana feii	0.0959693	0.0913349	0.0836502	0.0776515	0.109195	0.103067	0.126437	0.0550285	0.0982987	0.113636	0.0604915	0.109434	0.107784	0.0982987	0.107955
17	Odorrana fengkaiensis	0.0676836	0.088785	0.106557	0.111566	0.120805	0.045857	0.157983	0.144319	0.127421	0.122449	0.141732	0.126531	0.131687	0.0962264	0.11408	0.110442
18	Odorrana geminata	0.101967	0.047619	0.0872483	0.0921273	0.12812	0.106087	0.141667	0.107023	0.0765391	0.131667	0.0923913	0.132328	0.128978	0.0728155	0.124789	0.0632184	0.112416
19	Odorrana grahami	0.0835747	0.0729412	0.0179584	0.0701422	0.120805	0.101431	0.152941	0.122429	0.0946074	0.116438	0.111732	0.116667	0.122554	0.0480427	0.103908	0.0796964	0.105425	0.090604
20	Odorrana graminea	0.104797	0.0827423	0.0975143	0.102197	0.0758853	0.120112	0.124789	0.142012	0.117143	0.0618253	0.132959	0.105419	0.112836	0.0915619	0.0948276	0.103053	0.121524	0.126476	0.0956023
21	Odorrana hainanensis	0.0707107	0.0913354	0.109521	0.113819	0.128462	0.0510654	0.154622	0.148336	0.125696	0.124905	0.136742	0.133964	0.134774	0.0954346	0.121585	0.109198	0.0229603	0.116712	0.1104	0.120781
22	Odorrana heatwolei	0.121112	0.105386	0.124604	0.132632	0.113903	0.128141	0.139262	0.165263	0.136268	0.121721	0.153989	0.125918	0.136364	0.108734	0.107709	0.134216	0.13913	0.135678	0.119198	0.113347	0.137
23	Odorrana hejiangensis	0.0591174	0.0808879	0.0785621	0.0905976	0.0991597	0.0565066	0.145791	0.122737	0.102288	0.108551	0.127153	0.104482	0.112335	0.0764225	0.0945279	0.0982786	0.0656786	0.0938375	0.0790599	0.100743	0.0663458	0.120775
24	Odorrana hmongorum	0.0872824	0.0666667	0.0268456	0.0739496	0.120603	0.0892123	0.144295	0.122689	0.105705	0.120805	0.103261	0.129848	0.129848	0.0679612	0.116751	0.0747126	0.0993266	0.0852843	0.011745	0.101868	0.10952	0.11973	0.0671895
25	Odorrana hosii	0.109339	0.107477	0.111742	0.115312	0.0951586	0.122698	0.147157	0.148978	0.13371	0.100097	0.138434	0.114865	0.115542	0.101243	0.105313	0.118868	0.123218	0.12187	0.109745	0.0865019	0.122117	0.129843	0.110863	0.107563
26	Odorrana huanggangensis	0.0717766	0.0811617	0.101092	0.114739	0.133054	0.0852099	0.149204	0.140686	0.1168	0.130988	0.130202	0.116844	0.12378	0.0921268	0.105917	0.111949	0.0894219	0.115481	0.0980952	0.119763	0.0860948	0.126769	0.0678422	0.10101	0.125724
27	Odorrana ichangensis	0.0375276	0.0794393	0.0764192	0.0826087	0.0571429	0.0457918	0.114286	0.119826	0.0911063	0.102174	0.125813	0.0887446	0.0993072	0.0824295	0.0826087	0.101952	0.0534884	0.047619	0.0784314	0.0964912	0.0461577	0.117137	0.033663	0.0571429	0.0952381	0.0577306
28	Odorrana ishikawae	0.0699301	0.0794393	0.0821596	0.0700935	0.0571429	0.064702	0.152381	0.126761	0.0979021	0.103044	0.130841	0.100233	0.107226	0.0885781	0.0936768	0.102804	0.0815851	0.0857143	0.0843091	0.0992908	0.0841126	0.123832	0.0725073	0.0761905	0.102564	0.103278	0.0675991
29	Odorrana jingdongensis	0.0928447	0.0705882	0.0236295	0.07109	0.124161	0.0948906	0.156303	0.123408	0.0974456	0.120352	0.108007	0.113725	0.122554	0.0604982	0.103908	0.0759013	0.100307	0.0922819	0.0188857	0.0975143	0.103491	0.129747	0.0810998	0.0268456	0.115421	0.0961625	0.08061	0.0843091
30	Odorrana junlianensis	0.0847335	0.0752941	0.0170132	0.07109	0.120805	0.100794	0.152941	0.123408	0.0955535	0.116438	0.113594	0.117647	0.123584	0.0498221	0.104862	0.0815939	0.104401	0.090604	0.00283286	0.0946463	0.109413	0.121308	0.0806245	0.0151007	0.109745	0.0971289	0.08061	0.0866511	0.0179415
31	Odorrana kuangwuensis	0.091686	0.0776471	0.03125	0.07109	0.13255	0.103736	0.159664	0.12047	0.0908231	0.122309	0.113594	0.111765	0.122554	0.0587189	0.102002	0.0777989	0.10359	0.0922819	0.0264901	0.102294	0.111131	0.129747	0.0811547	0.037037	0.116367	0.0990616	0.0784314	0.0866511	0.0293283	0.0274361
32	Odorrana kweichowensis	0.0598596	0.0679157	0.0865178	0.0939353	0.0951028	0.0737438	0.15689	0.115255	0.0918193	0.117193	0.120331	0.0881802	0.0950288	0.0976226	0.090059	0.101491	0.0668054	0.0951028	0.0863499	0.102482	0.065894	0.118901	0.0504161	0.0827453	0.101464	0.0634615	0.0412148	0.0724299	0.084408	0.0882919	0.0902338
33	Odorrana leishanensis	0.0554324	0.0669014	0.0544662	0.0762527	0.0571429	0.0636182	0.12381	0.10917	0.076087	0.0751634	0.110022	0.075	0.0800464	0.0606061	0.0665939	0.087146	0.0700935	0.0571429	0.0608696	0.0725275	0.0745011	0.0969499	0.0545226	0.047619	0.0900217	0.0634538	0.0565217	0.0654206	0.0630435	0.0586957	0.0717391	0.0664488
34	Odorrana leporipes	0.0964327	0.0851064	0.105163	0.105916	0.0875421	0.11719	0.131313	0.155665	0.117983	0.0736016	0.134579	0.102362	0.111686	0.0878136	0.091866	0.102857	0.117284	0.127946	0.101242	0.0352046	0.11868	0.116279	0.102303	0.111864	0.0959164	0.118678	0.0962801	0.101415	0.104107	0.100287	0.107927	0.106181	0.0778509
35	Odorrana liboensis	0.123351	0.109785	0.131743	0.125129	0.141903	0.122404	0.155518	0.100414	0.136364	0.153926	0.0843373	0.145963	0.151925	0.0978887	0.141519	0.0409836	0.145078	0.106667	0.124352	0.144201	0.144787	0.157316	0.120837	0.122074	0.173196	0.135233	0.104762	0.107143	0.117098	0.125389	0.121244	0.114431	0.103819	0.143006
36	Odorrana lipuensis	0.130903	0.107728	0.124614	0.11499	0.133779	0.136951	0.164154	0.0861538	0.13306	0.144615	0.0843137	0.138462	0.137436	0.103383	0.135191	0.034	0.138002	0.102007	0.117284	0.133679	0.139032	0.15493	0.120767	0.12605	0.146366	0.13251	0.108796	0.114486	0.109053	0.118313	0.115226	0.113668	0.0965116	0.136646	0.0612669
37	Odorrana livida	0.119701	0.0571429	0.12963	0.12437	0.0583333	0.111863	0.121667	0.15604	0.140468	0.0769231	0.119565	0.119328	0.122689	0.116505	0.104907	0.114943	0.127946	0.136895	0.122896	0.0861486	0.135521	0.114286	0.10163	0.119328	0.0988275	0.119228	0.0666667	0.0857143	0.124579	0.122896	0.136364	0.10746	0.0666667	0.0927487	0.149079	0.145973
38	Odorrana lungshengensis	0.0975928	0.0682353	0.0752381	0.0559242	0.121008	0.101097	0.139731	0.125737	0.104265	0.118744	0.113594	0.105986	0.114433	0.0732143	0.103053	0.0777989	0.0976362	0.0922819	0.074215	0.101727	0.0960101	0.12566	0.0787515	0.0740741	0.108159	0.0967499	0.0784314	0.0725995	0.0704091	0.0751665	0.0685062	0.0863499	0.0655022	0.108341	0.122407	0.115464	0.123103
39	Odorrana macrotympana	0.122702	0.107477	0.128713	0.142857	0.128571	0.120854	0.157464	0.175092	0.143558	0.127764	0.177515	0.133907	0.144963	0.115312	0.124845	0.142857	0.124231	0.118367	0.124845	0.128872	0.128077	0.0969325	0.122265	0.123457	0.137255	0.128155	0.113953	0.121212	0.132262	0.127318	0.132099	0.120557	0.106308	0.13597	0.155666	0.158672	0.139344	0.118812
40	Odorrana margaretae	0.100979	0.07277	0.0357508	0.0867347	0.137124	0.114013	0.167504	0.12666	0.0967413	0.130612	0.104743	0.123596	0.132853	0.0621469	0.119097	0.0826613	0.112474	0.0953177	0.0357143	0.114433	0.116234	0.137106	0.094734	0.0469799	0.126273	0.116171	0.088785	0.0817757	0.0357143	0.0367347	0.0285714	0.0918772	0.0744186	0.118435	0.131198	0.126543	0.142617	0.0860656	0.133005
41	Odorrana morafkai	0.106013	0.0796253	0.123457	0.128666	0.113712	0.134662	0.117253	0.167155	0.132075	0.109162	0.133333	0.111111	0.122951	0.0998217	0.102662	0.113422	0.142857	0.12709	0.119545	0.0895238	0.144991	0.1174	0.116102	0.127946	0.124294	0.125925	0.0976139	0.114486	0.121442	0.120493	0.121442	0.103226	0.0882353	0.094196	0.15735	0.155897	0.11745	0.123457	0.121472	0.134831
42	Odorrana mutschmanni	0.0926301	0.088993	0.0567108	0.0775781	0.13255	0.102155	0.151261	0.129032	0.104816	0.126953	0.109462	0.120352	0.121274	0.0673759	0.10942	0.0850662	0.104188	0.105705	0.0557129	0.106017	0.109708	0.135789	0.0869153	0.0654362	0.107649	0.104658	0.0759219	0.0885781	0.0585458	0.0566572	0.0624409	0.0860161	0.0606061	0.10687	0.1303	0.129363	0.138047	0.0759734	0.134402	0.0743381	0.132576
43	Odorrana nanjiangensis	0.068511	0.0823529	0.0903901	0.101711	0.141176	0.0689101	0.158249	0.137525	0.114692	0.122429	0.130354	0.114706	0.119464	0.078712	0.103053	0.0986717	0.0768443	0.121008	0.0893536	0.114723	0.079959	0.127637	0.000473485	0.0962838	0.123106	0.0791672	0.0326797	0.07277	0.0912548	0.0903042	0.0891841	0.0533371	0.0557987	0.113658	0.140333	0.136082	0.136594	0.0887405	0.12716	0.108718	0.129032	0.0988593
44	Odorrana narina	0.0991628	0.0280374	0.116698	0.120265	0.10906	0.123937	0.144538	0.16047	0.125709	0.115122	0.131868	0.0921435	0.104615	0.0730838	0.0873694	0.094518	0.123722	0.127517	0.110057	0.104008	0.126032	0.114616	0.0986696	0.121212	0.119137	0.108985	0.0737527	0.088785	0.111954	0.110057	0.109108	0.0829591	0.0620915	0.104008	0.135611	0.13655	0.117845	0.107312	0.124384	0.124617	0.111531	0.122159	0.115859
45	Odorrana nasica	0.123558	0.0911215	0.138651	0.140284	0.123953	0.137257	0.159396	0.154599	0.142587	0.119883	0.142857	0.083739	0.0859775	0.110517	0.0835708	0.120983	0.145046	0.147404	0.132004	0.119161	0.150499	0.136555	0.117248	0.141653	0.134906	0.127593	0.112798	0.10514	0.133903	0.133903	0.135802	0.101491	0.0947712	0.126787	0.166839	0.151951	0.137815	0.125475	0.141451	0.151329	0.126654	0.140284	0.129155	0.10775
46	Odorrana nasuta	0.105836	0.0798122	0.111748	0.110476	0.121622	0.119587	0.135364	0.146654	0.120722	0.116896	0.128253	0.033366	0.0639175	0.0894454	0.0294397	0.104167	0.115226	0.131757	0.112595	0.0977948	0.120715	0.107822	0.101049	0.128814	0.111111	0.114734	0.0869565	0.0936768	0.11355	0.11355	0.111641	0.090059	0.0709607	0.0967433	0.147917	0.140496	0.110169	0.108883	0.131188	0.128469	0.107517	0.12	0.111748	0.0969582	0.0874525
47	Odorrana sangzhiensis	0.0357506	0.0794393	0.0776765	0.08129	0.0578928	0.0453129	0.112518	0.114816	0.0869963	0.0999045	0.117761	0.0838969	0.0920343	0.0821134	0.0783564	0.100682	0.0520305	0.0481923	0.0794868	0.0947703	0.0454821	0.107529	0.0329172	0.0610573	0.0867889	0.0536548	0	0.0675991	0.0814496	0.0814496	0.0794868	0.0391171	0.0565217	0.095564	0.100954	0.107764	0.0707578	0.0755613	0.106252	0.0888162	0.0936608	0.0733108	0.0314041	0.0697	0.103619	0.0822743
48	Odorrana schmackeri	0.061231	0.0725999	0.0876312	0.0926607	0.0904762	0.0649437	0.126455	0.124358	0.0934357	0.120448	0.126878	0.0946599	0.106567	0.083179	0.0909165	0.102113	0.0767549	0.0661064	0.0840312	0.103874	0.0730739	0.115905	0.0629847	0.0565154	0.112432	0.0719651	0.0553124	0.0724303	0.0865464	0.0865464	0.090765	0.0321105	0.0686254	0.105283	0.12464	0.121595	0.0892797	0.0861562	0.127462	0.0978148	0.10629	0.0929016	0.0669236	0.0975491	0.116652	0.0950414	0.0531122
49	Odorrana splendida	0.100144	0.0747664	0.109745	0.10283	0.143333	0.129455	0.185309	0.146199	0.12688	0.134241	0.122523	0.126448	0.135992	0.0817052	0.126186	0.0867925	0.121181	0.135	0.108696	0.121789	0.123099	0.144503	0.0909767	0.127517	0.123134	0.128128	0.0649351	0.0186047	0.109641	0.109641	0.110586	0.0746889	0.0607375	0.119772	0.145511	0.135992	0.152174	0.105114	0.153186	0.121058	0.140301	0.116038	0.113636	0.12758	0.151887	0.122507	0.0626225	0.0866661
50	Odorrana sudianensis	0.0876565	0.0794393	0.0530035	0.0758377	0.113744	0.0959008	0.137441	0.100707	0.0739437	0.10582	0.12973	0.0970537	0.109462	0.0514184	0.0883392	0.0886792	0.11194	0.0758294	0.0511464	0.0905861	0.108041	0.111111	0.079669	0.056872	0.110727	0.0948123	0.0844156	0.0930233	0.0564374	0.0529101	0.0546737	0.100243	0.0649351	0.102837	0.0910816	0.105948	0.113744	0.0777385	0.128972	0.0597015	0.096831	0.0667838	0.0831858	0.0783972	0.114638	0.0955752	0.0857366	0.0846106
51	Odorrana supranarina	0.0771028	0.0443925	0.0988235	0.103286	0.0190476	0.0848242	0.0761905	0.136471	0.107728	0.0913349	0.135831	0.0911215	0.0911215	0.0936768	0.084507	0.105386	0.088785	0.0666667	0.0894118	0.0874704	0.0948456	0.117096	0.0832325	0.0666667	0.119159	0.0858787	0.0841121	0.0934579	0.0917647	0.0917647	0.0894118	0.0772834	0.0809859	0.0992908	0.119332	0.114754	0.0190476	0.0894118	0.114486	0.0985915	0.088993	0.0960187	0.0847059	0.0537383	0.0981308	0.084507	0.0841121	0.0925036
52	Odorrana swinhoana	0.0986919	0.0517647	0.116523	0.120952	0.134907	0.126307	0.143581	0.141872	0.132255	0.126719	0.123364	0.0875123	0.105372	0.0789946	0.079123	0.0988593	0.130793	0.13828	0.107927	0.112284	0.136808	0.129101	0.102544	0.126904	0.131179	0.112798	0.0873362	0.0941176	0.112703	0.107927	0.105916	0.092355	0.0756579	0.112284	0.135417	0.136364	0.130288	0.111748	0.133829	0.127572	0.107517	0.123928	0.116523	0.0855513	0.114177	0.0896947	0.0806313	0.0960115
53	Odorrana tianmuii	0.0670088	0.0716771	0.0870593	0.0988342	0.0971989	0.07354	0.145791	0.128382	0.104416	0.117211	0.122283	0.098443	0.1075	0.086489	0.0897616	0.101467	0.0801428	0.0921569	0.0792361	0.109065	0.0825579	0.116681	0.0627507	0.0765512	0.119706	0.0196879	0.0554921	0.0914349	0.0839357	0.0808026	0.0832094	0.0588727	0.0568276	0.10541	0.11958	0.112519	0.096274	0.0866716	0.114329	0.0951736	0.112815	0.0892626	0.0693999	0.088899	0.113825	0.0972436	0.0537656	0.0701709
54	Odorrana tiannanensis	0.123242	0.11007	0.112426	0.123821	0.0980392	0.120296	0.129666	0.151943	0.138498	0.108108	0.150476	0.123384	0.131579	0.115174	0.108876	0.133981	0.127404	0.117647	0.114657	0.0972716	0.131047	0.0644783	0.116085	0.106719	0.114889	0.117849	0.118568	0.114486	0.124113	0.114657	0.122931	0.120221	0.0955056	0.110059	0.148418	0.143541	0.0944882	0.115976	0.0945946	0.126354	0.111502	0.121462	0.117021	0.118963	0.127059	0.112559	0.108545	0.118906
55	Odorrana tormota	0.11996	0.088785	0.120608	0.111742	0.144054	0.134212	0.149329	0.142717	0.142453	0.12963	0.12973	0.0848602	0.106339	0.0996441	0.0806452	0.1	0.132653	0.137353	0.121442	0.117255	0.133692	0.134313	0.109289	0.124789	0.128037	0.124523	0.0887446	0.0862471	0.116698	0.121442	0.11575	0.0973963	0.0891304	0.121905	0.150104	0.147692	0.129412	0.104463	0.142506	0.135853	0.123585	0.119318	0.124288	0.110798	0.118756	0.0921178	0.0828519	0.0974026
56	Odorrana versabilis	0.0954942	0.0657277	0.107075	0.110582	0.125212	0.11338	0.133898	0.141872	0.114177	0.113078	0.122905	0.0314342	0.0681115	0.0752688	0.0247148	0.100379	0.115345	0.133672	0.106017	0.0930902	0.119328	0.106878	0.0896687	0.123939	0.111217	0.109507	0.0717391	0.0772834	0.106972	0.106972	0.106972	0.07843	0.0567686	0.093001	0.142857	0.136505	0.108659	0.108987	0.127633	0.122428	0.0990476	0.113441	0.104207	0.0932445	0.0846813	0.0180608	0.0685619	0.0874808
57	Odorrana wuchuanensis	0.0928447	0.0682353	0.0445076	0.0759013	0.118928	0.101204	0.154362	0.119608	0.0965909	0.116438	0.104478	0.112856	0.11134	0.0499109	0.105815	0.0741445	0.100616	0.0954774	0.0388258	0.100382	0.105266	0.125527	0.0748113	0.0487395	0.111742	0.0986668	0.0676856	0.0821596	0.0426136	0.0397727	0.0492424	0.078735	0.0479303	0.107075	0.120332	0.112255	0.127731	0.0695238	0.128554	0.0623085	0.120608	0.0501894	0.0894386	0.107211	0.129155	0.110687	0.0678434	0.0843561
58	Odorrana yentuensis	0.0830325	0.0957944	0.09839	0.103387	0.0776699	0.0945368	0.11165	0.117857	0.0836299	0.110517	0.134301	0.061082	0.071028	0.11032	0.0641711	0.115094	0.0998117	0.0631068	0.0982143	0.0933573	0.105366	0.113879	0.100162	0.0776699	0.103147	0.090337	0.103896	0.104895	0.0982143	0.0982143	0.1	0.0992886	0.0902174	0.107527	0.115163	0.118199	0.0776699	0.0946429	0.115094	0.10775	0.101243	0.103203	0.0946429	0.0826011	0.0319716	0.0607143	0.0963395	0.0991851
59	Odorrana yizhangensis	0.106626	0.0868545	0.0816714	0.0680529	0.125839	0.109331	0.154622	0.125367	0.10586	0.123288	0.109665	0.124388	0.128601	0.0822898	0.114286	0.0871212	0.112705	0.0922819	0.0740038	0.103349	0.111497	0.13804	0.0909165	0.0740741	0.117313	0.107619	0.102174	0.100467	0.0702087	0.0768501	0.06926	0.103626	0.0784314	0.108987	0.127329	0.116136	0.122896	0.0502846	0.141975	0.081716	0.124053	0.0890152	0.0980019	0.124171	0.13852	0.121905	0.0989202	0.101942
[truncated: 10 more columns]
